# Supplementary material for: Assessing Variability in Children’s Exposure to Contaminants in Food: A Longitudinal Non-Targeted Analysis Study in Miami, Florida
Source: J Xenobiot. 2025 Jan 14;15(1):11. doi: 10.3390/jox15010011 (PMC11755558; doi:10.3390/jox15010011)
Supplement: Supplementary file 1 [file jox-15-00011-s001.zip]

Archive with 1 entries (1 files):
- jox-3299148-supplementary.pdf
